# Supplementary material for: PET Imaging with [18F]ROStrace Detects Oxidative Stress and Predicts Parkinson’s Disease Progression in Mice
Source: Antioxidants (Basel). 2024 Oct 12;13(10):1226. doi: 10.3390/antiox13101226 (PMC11504722; doi:10.3390/antiox13101226)
Supplement: Supplementary file 1 [file antioxidants-13-01226-s001.zip]

Archive with 3 entries (3 files):
- Supplementary Materials.pdf
- Video S1 (4 mo. WT tapered beam).mp4
- Video S2 (4 mo. MitoPark tapered beam).mp4
